# Supplementary material for: Identification and validation of circulating miRNAs as potential new biomarkers for severe liver disease in patients with leptospirosis
Source: PLoS One. 2021 Sep 27;16(9):e0257805. doi: 10.1371/journal.pone.0257805 (PMC8476044; doi:10.1371/journal.pone.0257805)
Supplement: S1 Table — (XLSX) [file pone.0257805.s004.xlsx]

## Sheet: Sheet1
Probe Name	Accession #	Target Sequence	Icteric	StDev of Icteric	Anicteric	StDev of anicteric	Icteric vs. Anicteric	P value of: Icteric vs. Anicteric	Lower 95% CI of: Icteric vs. Anicteric	Upper 95% CI of: Icteric vs. Anicteric
hsa-miR-362-5p	MIMAT0000705	AAUCCUUGGAACCUAGGUGUGAGU	4.29	0.95	13.64	8.14	-3.18	0.00156024	0.17	-1.74
hsa-miR-1246	MIMAT0005898	AAUGGAUUUUUGGAGCAGG	2022.76	414.71	890.39	334.39	2.27	0.00294101	1.46	3.55
hsa-miR-601	MIMAT0003269	UGGUCUAGGAUUGUUGGAGGAG	34314.2	25346.7	2639.62	12443	13	0.00444008	2.66	63.45
hsa-miR-553	MIMAT0003216	AAAACGGUGAGAUUUUGUUUU	22.82	12.21	3.77	11.01	6.06	0.00588915	1.92	19.09
hsa-miR-2110	MIMAT0010133	UUGGGGAAACGGCCGCUGAGUG	3.75	1	9.48	9.97	-2.53	0.00780763	0.21	-1.35
hsa-miR-3180	MIMAT0018178	UGGGGCGGAGCUUCCGGAG	7.87	7.71	71.98	137.51	-9.14	0.00977523	0.03	-2.11
hsa-miR-1277-3p	MIMAT0005933	UACGUAGAUAUAUAUGUAUUUU	1.72	1.22	12.07	22.13	-7	0.0105521	0.04	-1.78
hsa-miR-376c-5p	MIMAT0022861	GGUGGAUAUUCCUUCUAUGUU	4.71	1.61	1.67	2.46	2.81	0.0118712	1.33	5.93
hsa-miR-215-5p	MIMAT0000272	AUGACCUAUGAAUUGACAGAC	6.82	2.36	21.34	42.4	-3.13	0.0149537	0.13	-1.3
hsa-miR-125a-3p	MIMAT0004602	ACAGGUGAGGUUCUUGGGAGCC	106.94	71.53	23.51	32.98	4.55	0.0150944	1.44	14.32
hsa-miR-3928-3p	MIMAT0018205	GGAGGAACCUUGGAGCUUCGGC	1.72	1.22	8.74	8.06	-5.07	0.015397	0.06	-1.49
hsa-miR-627-3p	MIMAT0026623	UCUUUUCUUUGAGACUCACU	29.64	5	72.24	64.17	-2.44	0.0155575	0.21	-1.23
hsa-miR-379-5p	MIMAT0000733	UGGUAGACUAUGGAACGUAGG	108.89	33.13	248.05	309.05	-2.28	0.0181747	0.23	-1.19
hsa-miR-147a	MIMAT0000251	GUGUGUGGAAAUGCUUCUGC	1.72	1.22	8.61	13.46	-4.99	0.018821	0.05	-1.37
hsa-miR-210-3p	MIMAT0000267	CUGUGCGUGUGACAGCGGCUGA	18.2	6.59	7.09	3.67	2.57	0.0204251	1.22	5.38
hsa-miR-491-3p	MIMAT0004765	CUUAUGCAAGAUUCCCUUCUAC	6.52	5.17	36.33	32.66	-5.57	0.0209616	0.04	-1.36
hsa-miR-548n	MIMAT0005916	CAAAAGUAAUUGUGGAUUUUGU	495.12	250.06	1602.85	1419.65	-3.24	0.023723	0.12	-1.23
hsa-miR-4488	MIMAT0019022	AGGGGGCGGGCUCCGGCG	53.46	23.84	154.64	165.9	-2.89	0.0239394	0.14	-1.19
hsa-miR-1289	MIMAT0005879	UGGAGUCCAGGAAUCUGCAUUUU	11.64	9.96	2.29	2.5	5.07	0.0256555	1.37	18.76
hsa-miR-106a-5p+hsa-miR-17-5p	MIMAT0000103	AAAAGUGCUUACAGUGCAGGUAG	129.75	111.79	18.52	99.1	7.01	0.0281353	1.27	38.78
hsa-miR-577	MIMAT0003242	UAGAUAAAAUAUUGGUACCUG	57.8	9.46	134.95	103.3	-2.33	0.0290206	0.2	-1.11
hsa-miR-630	MIMAT0003299	AGUAUUCUGUACCAGGGAAGGU	48544.1	52353.4	4039.26	203416	12.02	0.0290704	1.32	109.09
hsa-miR-548g-3p	MIMAT0005912	AAAACUGUAAUUACUUUUGUAC	392.18	52.31	680.08	384.83	-1.73	0.03081	0.35	-1.06
hsa-miR-548a-5p	MIMAT0004803	AAAAGUAAUUGCGAGUUUUACC	55.85	28.64	260.42	836.45	-4.66	0.0322043	0.05	-1.16
hsa-miR-325	MIMAT0000771	CCUAGUAGGUGUCCAGUAAGUGU	1.8	1.19	6.99	12.58	-3.88	0.035124	0.07	-1.1
hsa-miR-548ah-5p	MIMAT0018972	AAAAGUGAUUGCAGUGUUUG	157.15	46.37	339.02	256.2	-2.16	0.035629	0.23	-1.06
hsa-miR-1305	MIMAT0005893	UUUUCAACUCUAAUGGGAGAGA	15351.5	7978.53	3286.57	14952.8	4.67	0.0361127	1.11	19.67
hsa-miR-15b-5p	MIMAT0000417	UAGCAGCACAUCAUGGUUUACA	247.87	263.13	45.36	176.53	5.46	0.037353	1.12	26.75
hsa-miR-3144-3p	MIMAT0015015	AUAUACCUGUUCGGUCUCUUUA	1.72	1.22	11.44	179.2	-6.64	0.0380139	0.03	-1.11
hsa-miR-3144-5p	MIMAT0015014	AGGGGACCAAAGAGAUAUAUAG	3.15	2.36	20.33	81.97	-6.46	0.0383734	0.03	-1.1
hsa-miR-520a-3p	MIMAT0002834	AAAGUGCUUCCCUUUGGACUGU	1.72	1.22	7.99	23.75	-4.63	0.0399665	0.05	-1.08
hsa-miR-548o-3p+hsa-miR-548ah-3p+hsa-miR-548av-3p	MIMAT0005919	CCAAAACUGCAGUUACUUUUGC	1.72	1.22	6.05	8.76	-3.51	0.0413072	0.08	-1.04
hsa-miR-648	MIMAT0003318	AAGUGUGCAGGGCACUGGU	27.01	19.39	6.08	25.58	4.44	0.0413958	1.07	18.55
hsa-miR-3164	MIMAT0015038	UGUGACUUUAAGGGAAAUGGCG	2.49	1.9	8.54	14.49	-3.43	0.0427662	0.09	-1.03
hsa-miR-450a-1-3p	MIMAT0022700	AUUGGGAACAUUUUGCAUGUAU	1.72	1.22	7.29	17.41	-4.23	0.0431864	0.06	-1.05
hsa-miR-19b-3p	MIMAT0000074	UGUGCAAAUCCAUGCAAAACUGA	235.09	81.85	34.47	187.93	6.82	0.0447834	1.03	45.29
hsa-miR-761	MIMAT0010364	GCAGCAGGGUGAAACUGACACA	15.25	2.69	25.27	12.79	-1.66	0.0464567	0.36	-1
hsa-miR-133a-3p	MIMAT0000427	UUUGGUCCCCUUCAACCAGCUG	8.02	5.47	2.38	4.9	3.37	0.0477373	1.01	11.21
